# Supplementary material for: Therapeutic Vulnerability to ATR Inhibition in Concurrent NF1 and ATRX-Deficient/ALT-Positive High-Grade Solid Tumors
Source: Cancers (Basel). 2022 Jun 19;14(12):3015. doi: 10.3390/cancers14123015 (PMC9221513; doi:10.3390/cancers14123015)
Supplement: Supplementary file 1 [file cancers-14-03015-s001.zip]

Archive with 2 entries (2 files):
- cancers-1784743-File S1.pdf
- cancers-1784743-supplementary.pdf
